# Supplementary material for: Pharmacogenomic insights: IL-23R and ATG-10 polymorphisms in Sorafenib response for hepatocellular carcinoma
Source: Clin Exp Med. 2025 Feb 8;25(1):51. doi: 10.1007/s10238-025-01576-4 (PMC11807022; doi:10.1007/s10238-025-01576-4)
Supplement: Supplementary file 1 — Supplementary file1 (XLSX 20 KB) [file 10238_2025_1576_MOESM1_ESM.xlsx]

## Sheet: Sheet1
PATIENT ID NUMBER	AVERAGE DOSE	IL-23R PHENOTYPE rs7517847( 1= TT; 2=GT; 3=GG)	ATG-10 PHENOTYPE(C\T) rs10514231 (1=CC; 2=CT,3=TT)	bleeding (0=no; 1=grade 1 ;2=grade 2 ;3=grade 3)
1	514.286	2	3	0
2	628.571	3	1	0
3	371.429	2	2	0
4	514.286	3	2	0
5	314.286	1	2	0
6	550	2	2	1
7	440	1	1	0
8	280	1	2	1
9	550	1	2	0
10	514.286	1	3	0
11	542.857	3	1	0
12	457.143	1	2	0
13	628.571	2	1	2
14	485.714	1	3	0
15	371.429	2	1	0
16	657.143	1	1	0
17	514.286	1	3	0
18	542.857	2	3	0
19	457.143	2	2	0
20	628.571	2	3	0
21	371.429	2	3	1
22	400	2	1	0
23	560	2	2	0
24	400	2	2	0
25	314.286	1	3	0
26	485.714	1	2	0
27	320	1	1	0
28	342.857	1	2	0
29	371.429	1	2	0
30	250	1	2	0
31	571.429	1	2	0
32	400	1	2	0
33	366.667	2	1	0
34	228.571	2	2	2
35	371.429	1	3	1
36	300	2	3	0
37	457.143	2	1	1
38	233.333	1	2	0
39	266.667	2	2	0
40	371.429	1	1	0
41	400	2	2	0
42	300	3	1	0
43	266.667	2	1	2
44	457.143	2	3	0
45	300	1	2	1
46	457.143	1	2	0
47	350	1	3	0
48	400	1	3	0
49	300	2	2	0
50	300	1	2	0
51	485.714	3	1	0
52	485.714	1	2	0
53	428.571	2	1	2
54	333.333	2	2	0
55	542.857	3	2	0
56	200	1	1	0
57	371.429	2	3	0
58	457.143	2	2	0
59	400	1	2	0
60	514.286	1	1	1
61	342.857	1	3	0
62	300	2	2	3
63	485.714	1	3	0
64	228.571	1	3	0
65	280	2	2	0
66	266.667	2	2	1
67	428.571	2	2	0
68	333.333	1	1	0
69	300	1	2	0
70	342.857	1	2	0
71	200	2	2	1
72	400	2	2	0
73	342.857	2	2	0
74	300	2	2	0
75	200	2	2	0
76	280	3	2	0
77	428.571	1	2	0
78	514.286	2	2	0
79	200	2	2	0
80	228.571	1	1	0
81	228.571	1	2	1
82	333.333	2	1	0
83	514.286	2	3	0
84	628.571	3	1	0
85	371.429	2	2	0
86	514.286	3	2	0
87	550	2	2	1
88	428.571	1	1	0
89	514.286	1	3	0
90	542.857	3	1	0
91	457.143	1	2	0
92	485.714	1	3	0
93	371.429	2	1	0
94	542.857	2	3	0
95	314.286	1	3	0
96	366.667	2	1	0
97	457.143	2	1	1
98	371.429	1	1	0
99	400	2	2	0
100	457.143	1	2	0
